# Supplementary material for: Comparing the Efficacy of MALDI-TOF MS and Sequencing-Based Identification Techniques (Sanger and NGS) to Monitor the Microbial Community of Irrigation Water
Source: Microorganisms. 2023 Jan 21;11(2):287. doi: 10.3390/microorganisms11020287 (PMC9960253; doi:10.3390/microorganisms11020287)
Supplement: Supplementary file 1 [file microorganisms-11-00287-s001.zip]

Archive with 2 entries (2 files):
- Supplementary_file1.pdf
- Supplementary_file2.csv
