# Supplementary material for: Comparing the Efficacy of MALDI-TOF MS and Sequencing-Based Identification Techniques (Sanger and NGS) to Monitor the Microbial Community of Irrigation Water
Source: Microorganisms. 2023 Jan 21;11(2):287. doi: 10.3390/microorganisms11020287 (PMC9960253; doi:10.3390/microorganisms11020287)
Supplement: Supplementary file 1 [file microorganisms-11-00287-s001.zip › Supplementary_file2.csv]

	SampleType	samples	variable	value	variable	value
1	water1	Sample1	Shannon	4.02634329895955	Observed	148
2	water2	Sample2	Shannon	4.08129488124498	Observed	106
3	water3	Sample3	Shannon	4.40049472382825	Observed	276
4	water4	Sample4	Shannon	4.99303527691243	Observed	392
5	water5	Sample5	Shannon	4.36350960456285	Observed	224
